# Supplementary material for: CO2 and N2O Emissions From Vehicles in Seoul Megacity, South Korea: Insights From Mixing Ratio and Stable Isotope Ratios
Source: Rapid Commun Mass Spectrom. 2026 Jul 20;40(18):e70094. doi: 10.1002/rcm.70094 (PMC13383353; doi:10.1002/rcm.70094)
Supplement: Supplementary file 2 — Data S1: Greenhouse gas (CO2 and N2O) concentration and stable isotopic ratio from tunnel, SNU campus, and Mt.Gwanak. Data S2: Vehicle emitted CO2 and N2O stable isotopic ratios by Mass balance equation for each pair (entrance‐exit). Data S3: Monte Carlo estimates of Keeling‐plot enemember uncertainties. Data S4: Data used in N2O isotopic inversion. [file RCM-40-e70094-s002.xlsx]

## Sheet: All Data
Greenhouse gas (CO2 and N2O) concentration and stable isotopic ratio from tunnel, SNU campus, and Mt.Gwanak
SNU: Seoul National University, South Korea
Science Tokyo: Institute of Science Tokyo, Japan
TU: Tohoku University, Japan
			N2O						CO2			Measured
Location	Sampling date	Sampling site	[N2O] (ppb)	d15Nbulk_N2O (‰, Air N2)	d18O-N2O (‰,VSMOW)	d15Na	d15Nb	SP (‰)	[CO2] (ppm)	d13C-CO2 (‰, VPDB)	d18O-CO2 (‰, VPDB)	N2O isotopes	CO2 isotopes
Tunnel (Sangdo)	2021-04-22	Entrance	352.868	4.92484	43.1816				736.268	-16.7205	-6.11315	SNU	TU
		Exit	360.28	4.78366	43.1039				957.25	-19.1875	-7.50058	SNU	TU
	2021-05-04	Entrance	350.7	4.98141	43.0046				699.807	-16.2646	-5.77232	SNU	TU
		Exit	361.34	4.77409	42.6977				899.273	-18.8137	-8.05053	SNU	TU
	2021-06-10	Entrance	345.21	5.62081	43.5002				537.921	-13.0206	-3.56201	SNU	TU
		Exit	365.2	4.7634	43.4633				1135.34	-20.9526	-9.06831	SNU	TU
	2021-07-01	Entrance	344.058	5.75661	43.6994				513.035	-12.2567	-3.52375	SNU	TU
		Exit	363.488	4.88402	43.2398				1105.08	-20.1731	-9.96894	SNU	TU
	2021-07-01	Entrance	344.95	5.77627	43.5542	14.86	-3.02	17.86	513.529			SNU, Science Tokyo
		Exit	370.571	5.23661	42.468	13.39	-3.65	17.04	886.825			SNU, Science Tokyo
	2021-07-01	Entrance	330.42	5.69494	43.7584	15.25	-3.6	18.84	496.43			SNU, Science Tokyo
		Exit	363.92	4.95948	43.0453	12.55	-3.47	16	1129.5			SNU, Science Tokyo
	2021-09-28	Entrance	339.693	6.0663	43.5461				534.787			SNU
		Exit	354.007	5.37947	43.0274				868.452			SNU
	2021-10-07	Entrance	338.18	5.93566	43.6923				510.273			SNU
		Exit	347.647	5.61482	43.4659				781.353			SNU
	2021-10-07	Entrance	340.08	5.9387	43.3922				492.366			SNU
		Exit	351.887	5.34895	43.3408				793.15			SNU
	2021-02-05	Entrance	351.567						680.413
		Exit	357.715						883.894
	2021-03-11	Entrance	351.743						738.052
		Exit	360.386						921.143
	2021-03-23	Entrance	347.378						726.338
		Exit	352.46						963.336
	2021-04-01	Entrance	345.15						640.09
		Exit	352.17						808.02
	2021-04-13	Entrance	346.989						692.895
		Exit	352.018						874.249
	2021-05-13	Entrance	348.013						651.315
		Exit	352.869						840.262
	2021-05-25	Entrance	357.805						877.1
		Exit	368.502						1171.2
Tunnel (Gwanak)	2022-10-06	Entrance	344.176	5.68	43.55	14.45	-3.1	17.54	568.3	-13.221	-4.48941	SNU, Science Tokyo	TU
		Exit	361.97	5.06	42.96	13.65	-3.53	17.18	883.28	-18.0463	-8.36656	SNU, Science Tokyo	TU
	2022-10-06	Entrance	347.544	5.56	43.2	14.57	-3.45	18.02	615.91	-14.001	-5.182	SNU, Science Tokyo	TU
		Exit	358.673	5.18	42.78	13.94	-3.48	17.52	830.06	-17.759	-8.3098	SNU, Science Tokyo	TU
	2022-10-06	Entrance	343.241	5.21	43.27	14.04	-3.62	17.66	579.57	-13.562	-4.80827	SNU, Science Tokyo	TU
		Exit	357.004	4.98	42.75	13.58	-3.64	17.2	845.39	-17.3445	-8.09292	SNU, Science Tokyo	TU
	2024-02-19	Entrance	346.631						586.634	-14.2449	-4.46029		TU
		Exit	359.279						827.767	-18.203	-7.683		TU
	2024-02-19	Entrance	348.202						635.997	-15.3327	-5.41261		TU
		Exit	357.447						796.117	-18.1159	-7.72223		TU
	2024-02-19	Entrance	353.25						672.681	-16.238	-6.09236		TU
		Exit	360.498						845.716	-18.8222	-8.29259		TU
Tunnel (Bongcheon)	2022-04-28	Entrance	344.952						701.976
		Exit	354.594						1038.49
	2022-04-28	Entrance	346.903						748.903
		Exit	387.016						1091.7
	2022-04-28	Entrance	343.842						723.498
		Exit	357.792						1066.91
	2022-04-28	Entrance	348.547						758.596
		Exit	360.351						1067.94
	2022-04-28	Entrance	347.951						786.303
		Exit	360.731						987.176
	2022-04-28	Entrance	344.733						726.46
		Exit	367.29						1009.43
	2022-04-28	Entrance	344.571						675.35
		Exit	356.718						1024.95
SNU campus	2020-09-23	Observatory	334.97	6.22	43.89	15.37	-3.6	18.96	416.9			SNU, Science Tokyo
	2020-10-21	Observatory	339.32	5.87	43.89				450.22			SNU
	2020-10-28	Observatory	336.63	6.28	43.85				427.49			SNU
	2021-02-08	Observatory	336.35	6.08	44.01	15.08	-4.16	19.24	432.88			SNU, Science Tokyo
Mt.Gwanak	2023-06-28	Summit (629m)	345.87	5.14	44.14	14.75	-6.7	21.45	443.09	-9.46	-1.4	SNU	TU
	2023-12-26	Summit (629m)	340.84	5.21	44.68	15.6	-7.4	23	447.24	-9.76	-1.54	SNU	TU
Vehicle exhaust	2025-08-07	Gasoline (idling)	613.726						51570.1	-26.5	-12.7		TU
	2025-08-07	Gasoline (idling)	470.947						25735.9	-26.5	-12.6		TU
	2025-08-07	Gasoline (2000rpm)	360.59						7087.09	-26	-12.8		TU
	2025-08-07	Gasoline (2000rpm)	324.718						5044.3	-25.9	-14		TU
	2025-08-05	Diesel (idling)	3557.72						75804.3	-27.2	-12.9		TU
	2025-08-05	Diesel (2000rpm)	3921.82						67185.9	-27.2	-12.5		TU
	2025-08-05	Diesel (2000rpm)	8636.44						70915.8	-27.1	-12.8		TU
	2025-08-12	CNG (idling)	330.081						8480.6	-37.9	-15.2		TU
	2025-08-12	CNG (idling)	1007.2						29550.2	-38.9	-15.2		TU

## Sheet: Vehicle-emitted calculation
Vehicle emitted CO2 and N2O stable isotopic ratios by Mass balance equation for each pair (entrance-exit)
1. CO2 stable isotopic ratios
		Vehicle source					Vehicle source_average
Location	Sampling date	d13C_CO2 (‰,VPDB)	d18O_CO2 (‰, VPDB)	d18O_CO2 (‰, VSMOW)		Location	d13C_CO2 (‰,VPDB)	stdev	d18O_CO2 (‰, VPDB)	stdev
Tunnel (Sangdo)	2021-04-22	-27.4073	-12.1233	29.3767		Tunnel (Sangdo)	-28.1267	0.874512	-14.6229	1.95194
	2021-05-04	-27.7574	-16.0437	25.4563		Tunnel (Gwanak)	-27.3562	1.74567	-16.1982	0.914383
	2021-06-10	-29.3949	-14.0262	27.4738
	2021-07-01	-27.9473	-16.2984	25.2016
Tunnel (Gwanak)	2022-10-06	-25.5916	-15.2545	26.2455
	2022-10-06	-26.7524	-15.3621	26.1379
	2022-10-06	-28.5685	-17.3067	24.1933
	2024-02-19	-25.186	-15.5236	25.9764
	2024-02-19	-29.1708	-16.896	24.604
	2024-02-19	-28.8681	-16.8461	24.6539
2. N2O stable isotopic ratios
		Vehicle source					Vehicle source_average
Location	Sampling date	d15Nbulk_N2O (‰, Air N2)	d18O_N2O (‰, VSMOW)	SP_N2O (‰)		Location	d15Nbulk_N2O (‰, Air N2)	stdev	d18O_N2O (‰, VSMOW)	stdev
Tunnel (Sangdo)	2021-04-22	-1.9	39.4			Tunnel (Sangdo)	-5.41111	4.26041	35.4667	5.10955
	2021-05-04	-2.1	32.6			Tunnel (Gwanak)	-4.79185	3.4972	30.331	1.05519
	2021-06-10	-10	42.8
	2021-07-01	-2.3	36
	2021-07-01	-2	27.8	-12.0285
	2021-07-01	-2.1	32.6	6.03541
	2021-09-28	-10.9	30.7
	2021-10-07	-5.8	35.4
	2021-10-07	-11.6	41.9
Tunnel (Gwanak)	2022-10-06	-6.93272	31.5476	10.2165
	2022-10-06	-6.68671	29.6642	1.90591
	2022-10-06	-0.756131	29.7814	5.72774

## Sheet: Monte Carlo estimation
Monte Carlo estimates of Keeling-plot enemember uncertainties
Uncertainties were derived from Monte Carlo simulations that incorporate both analytical precision (for cncentration and isotopic measurements) and sample variability through resampling, with errors propagated into the Keeling plot intercept (endmember).
Species	Isotope	n (MC)	Mean (‰)	SD (‰)	2.5%	97.5%
CO2	d13C	50000	-27.58	0.38	-28.32	-26.85
CO2	d18O	50000	26.76	0.52	25.74	27.78
N2O	d15Nbulk	50000	-6.45	2.33	-11.02	-1.92
N2O	d18O	50000	34.07	2.21	29.71	38.32
N2O	SP	50000	0.15	7.33	-14.12	14.68

## Sheet: Global atmospheric N2O isotopes
Data used in inversion
Observation, corrected for laboratory offsets, graviatational enrichment and diffusional effects
Name	Archive	Depth	Mean age	Effective age	d15Nbulk	Uncertainty	d18O	Uncertainty	SP	Uncertainty
		m	year CE	year CE	‰, Air N2	‰, Air N2	‰, VSMOW	‰, VSMOW	‰, Air N2	‰, Air N2
Styx	firn air	0	2014.99	2014.99	6.587	0.124	44.107	0.138	18.546	0.424
Result from Monte Carlo inversion
Median is the best estimate for the atmospheric history
Cal year CE	d15Nbulk, -2σ	d15Nbulk, -1σ	d15Nbulk, median	d15Nbulk, +1σ	d15Nbulk, +2σ	d18O, -2σ	d18O, -1σ	d18O, median	d18O,+1σ	d18O,+2σ	SP, -2σ	SP, -1σ	SP, median	SP, +1σ	SP, +2σ	d15Nbulk, Uncertainty	d18O, Uncertainty	SP, Uncertainty
	‰, Air N2	‰, Air N2	‰, Air N2	‰, Air N2	‰, Air N2	‰, VSMOW	‰, VSMOW	‰, VSMOW	‰, VSMOW	‰, VSMOW			‰, Air N2	‰, Air N2	‰, Air N2	‰, Air N2	‰, VSMOW	‰, Air N2
2015.04	6.14651	6.36727	6.53542	6.72163	6.93873	43.1965	43.6456	44.0442	44.247	44.5888	17.5608	17.8388	18.3249	18.9977	19.5774	0.198053	0.348091	0.504144
N2O stable isotopic gradients calculatation
	Location/Site	Range of air samples (yr)	Lattitude	Longitude	N2O		d15Nbulk		d18O		SP		Reference/ Data source
					nmol mol-1 yr-1	Std. error	‰yr-1	Std. error	‰yr-1	Std. error	‰yr-1	Std. error
Surface air	Hateruma Island, Japan	1999-2010	24.1 °N	123.8 °E	0.7	NA	-0.023	0.006	0.016	0.007	-0.05	0.027	Toyoda et al. (2013)
Surface air	Jungfraujoch, Switzerland	2014-2018	46.5 °N	7.9 °E	0.88	0.001	-0.059	0.012	0.02	0.011	0.069	0.029	Yu et al. (2020)
Firn air	Styx (ST)	1912-2015	73.9 °S	163.7 °E	0.45	0.03	-0.025	0.002	-0.014	0.001	-0.014	0.008	Ghosh et al. (2023)
Global	P3	>1965 to 2021			0.753439	0.00930969	-0.0403125	0.0130147	-0.0219287	0.00495881	0.0007	0.005	Ghosh et al. (2023)
calculated with Global value (P3)
		d15Nbulk		d18O		SP		Reference/ Data source
	Year	‰yr-1	Std. error	‰yr-1	Std. error	‰yr-1	Std. error
Styx	2015	6.587	0.124	44.107	0.138	18.546	0.424	Ghosh et al. (2023)
Monte Carlo inverison		6.53542	0.198053	44.0442	0.348091	18.3249	0.504144
Styx	2021	6.34512	0.128032	43.9754	0.138534	18.5502	0.424177
Monte Carlo inverison		6.29354	0.200603	43.9126	0.348303	18.3291	0.504293
Styx	2024	6.22419	0.128032	43.8469	0.138534	18.5523	0.424177
Monte Carlo inverison		6.17261	0.200603	43.8469	0.348303	18.3312	0.504293
SNU campus	2020-2021	6.1125	0.0910471	43.91	0.034641	19.1	0.14	This study
